# Supplementary material for: CGF-Conditioned Medium Modulates Astrocytic Differentiation and Invasiveness in U87MG Glioblastoma Cells
Source: Biology (Basel). 2025 Oct 21;14(10):1461. doi: 10.3390/biology14101461 (PMC12561328; doi:10.3390/biology14101461)
Supplement: Supplementary file 1 [file biology-14-01461-s001.zip]

Archive with 2 entries (2 files):
- Figure S1 u251.png
- western completi.pdf
